# Supplementary material for: Economic evaluation of an adjunctive intraocular and peri-ocular steroid vitreoretinal surgery for open globe trauma: Cost-effectiveness of the ASCOT randomised controlled trial
Source: PLoS One. 2024 Dec 16;19(12):e0311158. doi: 10.1371/journal.pone.0311158 (PMC11649106; doi:10.1371/journal.pone.0311158)
Supplement: S1 Dataset — (XLSX) [file pone.0311158.s006.xlsx]

## Sheet: Master Raw Combined
Rand_Listing	Withdrawal Form					primary outcome					ETDRS
Group	WD_01	WD_02	WD_03	WD_04	WD_05	edtrstol_6fup	edtrstol	edtrstol_3fup	closest	edtrstol_6mo_closest	study_eye	ETD_01	ETD_02R	ETD_04R	ETD_06R	ETD_08R	ETD_10R	ETD_12R	ETD_14R	ETD_16R	ETD_18R	ETD_20R	ETD_22R	ETD_24R	ETD_26R	ETD_28R	ETD_03L	ETD_05L	ETD_07L	ETD_09L	ETD_11L	ETD_13L	ETD_15L	ETD_17L	ETD_19L	ETD_21L	ETD_23L	ETD_25L	ETD_27L	ETD_29L	ETD_30R	ETD_31R	ETD_33R	ETD_35R	ETD_37R	ETD_39R	ETD_41R	ETD_30L	ETD_32L
A	0					56	5	54	6	56	1	1	0														5	5	5	5	5	5	5	5	5	5	3	3	0		1	3	2	0	0	0	0	0
A	0					95	85	90	6	95	2	1	5	5	5	5	5	5	5	5	5	5	5	5	0		5	5	5	5	5	5	5	5	5	5	5	0			0							0
B	1	2015-03-03	4		PATIENT DID NOT ATTEND HOPSITAL AFTER DAY 1 POST OP REVIEW. PT UNCONTACTABLE VIA MULTIPLE METHODS		0				2	1	5	5	5	5	5	5	5	0							0														0							1	0
B	0					79	0	68	6	79	1	1	0														5	5	5	5	5	5	5	5	5	5	5	0			1	0						0
A	0					84	83	83	6	84	1	1	5	5	5	5	5	5	5	5	5	5	3	0			5	5	5	5	5	5	5	5	5	5	5	3	0		0							0
B	0					13	13	7	6	13	1	1	0														5	5	5	5	5	5	5	5	5	5	2	0			1	4	5	2	2	0	0	0
A	0					56	49	52	6	56	2	1	5	5	5	5	5	5	5	5	5	5	5	5	2	2	5	5	5	3	1	0									0							1	5
B	0					59	52	55	6	59	2	1	5	5	5	5	5	5	5	5	5	5	5	2	0		5	5	5	5	2	0									0							0
A	0					24	0	18	6	24	1	1	0														5	5	5	5	5	5	4	0							1	0						0
B	0					59	0	60	6	59	1	1	0														5	5	5	5	5	5	5	5	5	4	4	0			1	0						0
B	0					0	0	0	6	0	2	1	5	5	5	5	5	5	5	5	5	5	3	0			0														0							1	0
B	0					50	0	63	6	50	1	0																													0							0
B	0					18	0	15	6	18	1	1	0														5	5	5	5	5	5	5	5	5	5	5	1	0		1	0						0
A	0					55	0	35	6	55	1	1	0														5	5	5	5	5	5	5	5	5	5	5	0			1	0						0
A	0					41	0	29	6	41	1	1	0														0														1	0						1	0
B	0					78	19	86	6	78	2	1	5	5	5	5	5	5	5	5	5	5	4	0			0														0							1	5
B	0					45	4	45	6	45	1	1	0														5	5	5	5	5	3	2	0							1	2	2	0	0	0	0	0
A	0					72	0	62	6	72	2	1	5	5	5	5	5	5	5	5	5	5	5	2	2	0	0														0							1	0
A	0					0	0	20	6	0	2	1	5	5	5	5	5	5	5	5	5	0					0														0							1	0
B	0					2	0	5	3	5	2	1	5	5	5	5	5	5	5	5	5	5	5	5	5	2	0														0							1	0
A	0					94	84	86	6	94	1	1	5	5	5	5	5	5	5	5	5	4	5	0			5	5	5	5	5	5	5	5	5	5	5	5	2	0	0							0
A	777					70	0	50	6	70	1	1	0														5	5	5	5	5	5	5	5	5	5	5	5	4	1	1	0						0
B	1	2015-06-18	5	failure to attach retina	the patient was randomised in error hence was withdrawn.		0				2	1	0														0														1	0						1	0
B	1	2015-10-27	4		Patient is moving back to Romania permanently		0	0			2	1	5	5	5	5	5	5	5	0							0														0							1	0
B	1	2015-12-08	3		PATIENT FAILED TO ATTEND FOLLOW UP APPARENTLY OVERSEAS		0				1	1	0														5	5	5	5	5	5	5	5	5	5	5	4	4	0	1	0						0
A	0					66	0	55	6	66	1	1	0														5	5	5	5	5	5	5	5	5	5	4	1	0		1	0						0
B	0					30	0	0	6	30	2	1	5	5	5	5	5	5	5	5	5	5	1	0			0														0							1	0
A	0					85	81	78	6	85	2	1	5	5	5	5	5	5	5	5	5	5	4	4	0		5	5	5	5	5	5	5	5	5	4	2	0			0							0
A	0					0	0	0	6	0	2	1	5	5	5	5	5	5	5	5	5	5	5	4	5	0	0														0							1	0
B	0					83	0	50	6	83	1	1	0														5	5	5	5	5	5	5	5	5	5	5	3	0		1	0						0
B	0					10	0	28	6	10	2	1	5	5	5	5	5	5	5	5	5	5	2	0			0														0							1	0
A	0					0	0	0	6	0	2	1	5	5	5	5	5	5	5	5	5	5	5	0			0														0							1	0
A	0					0	0	0	6	0	2	1	5	5	5	5	5	5	5	5	4	0					0														0							1	0
A	0					0	0	0	6	0	1	1	0														5	5	5	5	5	5	5	5	5	5	5	5	5	2	1	0						0
B	0					0	0	0	6	0	2	1	5	5	5	5	5	5	5	5	5	0					0														0							1	0
A	0					0	0	0	6	0	1	1	0														5	5	5	5	5	5	5	5	5	5	5	5	2	1	1	0						0
B	0					5	9		6	5	1	1	1	0													5	5	5	5	5	5	5	5	5	4	0				1	4	4	0	0	0	0	0
B	0					0	0	20	6	0	1	1	0														5	5	5	5	5	5	5	5	5	0					1	0						0
A	0					18	0	21	6	18	2	1	5	5	5	5	5	5	5	4	5	4	1	0			0														0							1	0
A	0					0	0	0	6	0	1	1	0														5	5	5	5	5	5	5	5	5	4	2	0			1	0						0
B	0					0	0	21	6	0	1	1	0														5	5	5	5	5	5	5	5	3	0					1	0						0
A	0					0	0	0	6	0	2	0																													0							1	0
A	0					50	0	55	6	50	1	1	0														5	5	5	5	5	5	5	5	5	5	5	5	5	0	1	0						0
B	1	2016-02-22	4		pateint failed to attend for 2 OPA's. repeated attempts to contact patient, including via GP, failed		0				1	1	0														5	5	5	5	5	5	5	5	5	5	5	5	5	0	1	0						0
B	1	2016-07-27	4		PATIENT FAILED TO ATTEND APPOINTMENTS - UNABLE TO CONTACT		90				1	1	5	5	5	5	5	5	5	5	5	5	5	5	0		5	5	5	5	5	5	5	5	5	5	5	5	5	0	0							0
A	0					49	0	56	6	49	2	1	5	5	5	5	5	5	5	5	5	5	5	3	3	1	0														0							1	0
B	0					0	0	0	6	0	1	1	0														5	5	5	5	5	5	5	5	5	5	5	5	1	0	1	0						0
A	0					8	0	0	6	8	1	1	0														5	5	5	5	5	5	5	5	5	5	5	5	0		1	0						0
B	0					35	24	0	3	0	1	1	1	0													5	5	5	5	5	5	5	5	5	5	5	5	2	0	1	5	5	5	4	4	0	0
B	0					57	0	70	6	57	1	1	0														5	5	5	5	5	5	5	5	5	5	5	5	0		1	0						0
A	0					0	0	0	6	0	2	1	5	5	5	5	5	5	5	5	5	5	1	0			0														0							1	0
B	0					30	35	21	6	30	2	1	5	5	5	5	5	5	5	5	5	5	0				5	0													0							1	5
B	0					0	0	0	6	0	2	1	5	5	5	5	5	5	5	5	5	5	5	0			0														0							1	0
A	0					17	0	0	6	17	1	1	0														5	5	5	5	5	5	5	5	5	5	5	5	5	0	1	0						0
B	0					69	0	0	6	69	2	1	0														0														1	0						1	0
A	0					0	0	0	6	0	2	1	5	5	5	5	5	5	5	5	5	5	5	0			0														0							1	0
B	0					58	0	75	6	58	2	1	5	5	5	5	5	5	5	5	5	5	5	5	5	5	0														0							1	0
B	0					7	0	10	6	7	1	1	0														5	5	5	5	5	5	5	5	5	5	5	4	0		1	0						0
A	0					55	0	77	6	55	1	1	0														5	5	5	5	5	5	5	5	5	5	5	2	0		1	0						0
A	0					39	0	43	6	39	2	1	5	5	5	5	5	5	5	5	5	5	5	5	5	2	0														0							1	0
B	0					0	0	0	6	0	2	1	5	5	5	5	5	5	5	5	5	5	5	5	5	888	0														0							1	0
A	0					88	92		6	88	1	1	5	5	5	5	5	5	5	5	5	5	5	5	2	0	5	5	5	5	5	5	5	5	5	5	5	5	2	0	0							0
B	0					0	27	9	6	0	2	1	5	5	5	5	5	5	5	5	5	5	2	0			0														0							1	5
A	0					0	0	0	6	0	1	1	0														5	5	5	5	5	5	5	5	5	3	0				1	0						0
A	0					78	59	62	6	78	2	1	5	5	5	5	5	5	5	5	5	5	4	1	0		5	5	5	5	4	5	0								0							0
B	0					34	0	53	6	34	2	1	5	5	5	5	5	5	5	5	5	5	3	0			0														0							1	0
B	0					2	0	1	6	2	2	1	5	5	5	5	5	5	5	5	5	5	5	5	3	0	0														0							1	0
B	0					0	0	0	6	0	2	1	0														0														1	0						1	0
A	0					0	0	0	6	0	2	1	0														0														1	0						1	0
B	0					0	0	0	6	0	2	1	5	5	5	5	5	5	5	5	5	5	5	0			0														0							1	0
A	0					49	0	55	6	49	1	1	0														5	5	5	5	5	5	5	5	5	5	5	5	3	0	1	0						0
A	0					17	0	17	6	17	2	1	5	5	5	5	5	5	5	5	5	5	0				0														0							1	0
B	0					0	0	0	6	0	2	1	5	5	5	5	5	5	5	5	5	5	5	4	0		0														0							1	0
A	0					0	0	0	3	0	2	1	0														0														1	0						1	0
B	777					43	83	43	6	43	1	1	5	5	5	5	5	5	5	5	5	5	3	0			5	5	5	5	5	5	5	5	5	3	0				0							0
A	0					0	0	4	6	0	1	1	0														5	5	5	5	5	5	5	5	5	5	5	0			1	0						0
A	0					0	0	14	6	0	1	1	0														5	5	5	5	5	5	5	5	5	5	5	5	0		1	0						0
B	0					64	0	0	6	64	1	1	0														5	5	5	5	5	5	5	5	5	5	5	2	0		1	0						0
A	0					58	0	61	6	58	1	1	0														5	5	5	5	5	5	5	5	3	0					1	0						0
A	1	2017-07-07	4		patinet has not attended any appointment since the 19/10/2016 several letter were sent out		51	73			2	1	5	5	5	5	5	5	5	4	5	1	0				5	5	5	4	2	0									0							0
A	0					55	73	73	6	55	2	1	5	5	5	5	5	5	5	5	5	5	5	2	0		5	5	5	5	5	5	5	5	3	0					0							0
A	0					77	0	58	6	77	1	1	0														5	5	5	5	5	5	5	5	4	4	5	3	1	0	1	0						0
B	0					40	0	47	6	40	1	1	0														5	5	5	5	5	5	0								1	0						0
B	0					59	16	68	6	59	1	1	0														5	5	5	5	5	5	5	5	5	5	5	1	0		1	5	5	5	1	0	0	0
B	0					80	80	24	6	80	2	1	5	5	5	5	5	5	5	5	5	5	4	0			5	5	5	5	5	5	5	5	5	5	0				0							0
B	0					48	0	58	3	58	1	1	0														5	5	5	5	5	5	5	5	5	5	5	5	3	0	1	0						1	5
B	0					57	0	0	6	57	1	1	0														5	5	5	5	5	5	5	5	5	5	5	2	0		1	0						0
A	0					5	0	0	3	0	2	1	0														0														888							1	0
B	0					54	0	60	6	54	1	1	0														5	5	5	5	5	5	5	5	5	5	5	0			1	0						0
A	0					0	0	0	6	0	2	1	5	5	5	5	5	5	5	4	4	0					0														0							1	0
B	0					59	0	85	6	59	1	1	0														5	5	5	5	5	5	5	5	5	5	5	4	1	0	1	0						0
B	0					0	0	0	3	0	2	1	5	5	5	5	5	5	5	5	5	5	5	5	5	5	0														0							1	0
A	0					63	90	60	6	63	2	1	5	5	5	5	5	5	5	5	5	5	5	5	5	0	5	5	5	5	5	5	5	5	5	5	5	5	0		0							0
B	0					70	72	30	6	70	2	1	5	5	5	5	5	5	5	5	5	5	0				5	5	5	5	5	5	4	5	3	0					0							0
A	#N/A	#N/A	#N/A	#N/A	#N/A	59	16	56	6	59	1	1	0														5	5	5	5	5	5	5	5	5	5	5	4	3	0	1	5	5	5	1	0	0	0
A	0					1	0	0	6	1	2	1	5	5	5	5	5	5	5	5	5	5	5	0			0														0							1	0
B	0					18	0	18	6	18	1	1	0														0														1	0						1	0
B	0					56	0	93	6	56	2	1	5	5	5	5	5	5	5	5	5	3	0				0														0							1	0
A	0					0	0	21	6	0	1	1	0														5	5	5	5	5	5	5	5	5	5	4	0			1	0						0
B	0					0	0		6	0	1	1	0														0														1	0						888
B	0					0	0	0	6	0	2	1	5	5	5	5	5	5	5	5	5	5	5	5	4	0	0														0							1	0
A	1	2016-12-14	4		patient repeatedly DNA		0				2	1	0														0														888							1	0
A	0					2	0	0	6	2	2	1	5	5	5	5	5	5	5	5	5	4	3	0			0														0							1	0
A	0					0	0	0	6	0	1	1	0														0														1	0						888
B	0					0	0	0	6	0	1	1	0														0														1	0						1	0
A	#N/A	#N/A	#N/A	#N/A	#N/A	0	0	35	6	0	1	1	0														5	5	5	5	5	5	5	5	5	5	5	0			1	0						0
A	0					0	0	0	6	0	2	1	5	5	5	5	5	5	5	5	5	5	5	5	5	0	0														0							1	0
B	0					5	0		6	5	2	1	0														0														888							1	0
B	0					4	0	29	6	4	2	1	3	0													0														1	5	5	5	5	4	3	1	0
A	0					44	0	13	6	44	1	1	0														5	5	5	5	5	5	5	5	5	5	5	5	3	0	1	0						0
B	0					0	15	75	6	0	2	1	5	5	5	5	5	5	5	5	5	5	5	5	3	0	0														0							1	5
B	0					0	0	0	6	0	1	1	0														5	5	5	5	5	5	5	4	5	5	3	0			1	0						0
A	0					19	0	36	6	19	1	1	0														5	5	5	5	5	5	5	5	0						1	0						0
B	0					60	52	60	6	60	2	1	5	5	5	5	5	5	5	5	5	5	5	4	0		5	5	5	5	2	0									0							0
B	0					0	0	0	6	0	2	1	5	5	5	5	5	5	5	5	5	5	4	0			0														0							1	0
A	0					61	0	73	6	61	2	1	5	5	5	5	5	5	5	5	5	5	5	5	5	0	0														0							1	0
B	0					78	0	68	6	78	2	1	5	5	5	5	5	5	5	5	5	5	3	0			0														0							1	0
A	0					42	13	34	6	42	2	1	5	5	5	5	5	5	5	5	5	2	0				0														0							1	5
A	0					0	0	0	6	0	2	1	5	5	5	5	5	5	5	5	5	3	0				0														0							1	0
B	0					3	0	0	6	3	1	1	0														5	5	5	5	5	5	5	5	5	5	0				1	0						0
A	0					0	0	0	6	0	2	1	5	5	5	5	5	5	5	5	5	5	5	1	0		0														0							1	0
B	0					0	0	0	6	0	2	1	5	5	5	5	5	5	5	5	5	5	4	0			0														0							1	0
A	0					70	73	71	6	70	1	1	5	5	5	5	5	5	5	5	3	0					5	5	5	5	5	5	5	5	5	5	5	3	0		0							0
B	0					72	0	7	6	72	1	1	0														5	5	5	5	5	5	5	5	5	5	3	0			1	0						0
B	0					16	0	25	6	16	1	1	0														5	5	5	5	5	5	5	5	5	5	5	5	0		1	0						0
A	0					5	0	5	3	5	1	1	0														0														1	0						1	0
A	0					0	0	0	6	0	2	1	5	5	5	5	5	5	5	5	5	5	5	0			0														0							1	0
A	0					79	66	63	6	79	1	1	5	5	5	5	5	5	4	2	0						5	5	5	5	5	5	5	5	5	5	5	3	2	0	0							0
B	0					27	0	25	6	27	1	1	0														5	5	5	5	5	5	5	5	5	5	5	5	0		1	0						0
A	0					75	0	85	3	85	2	1	5	5	5	5	5	5	5	5	5	5	5	5	3	0	0														1	5	5	5	5	5	5	1	0
B	0					0	0	0	3	0	2	1	5	5	5	5	5	5	5	5	5	5	5	0			0														0							1	0
A	0					73	84	87	6	73	2	1	5	5	5	5	5	5	5	5	5	5	5	3	0		5	5	5	5	5	5	5	5	5	5	4	0			0							0
B	0					46	19	36	6	46	2	1	5	5	5	5	5	5	5	5	5	5	4	1	0		0														0							1	5
A	0					0	0	35	6	0	1	1	0														5	5	5	5	5	5	5	5	5	5	5	0			1	0						0
B	0					0	0	0	3	0	2	1	5	5	5	5	5	5	5	5	5	5	5	2	0		0														0							1	0
A	1	2017-11-15	4		Patient relocated to Wales.		0	68			2	1	5	5	5	5	5	5	5	5	5	5	5	4	1	0	0														0							1	0
B	0					37	23	16	6	37	2	1	5	5	5	5	5	5	5	5	4	0					0														0							1	5
B	0					35	0	35	6	35	1	1	0														5	5	5	5	5	5	5	5	5	5	3	0			1	0						0
B	0					32	0	14	6	32	2	1	5	5	5	5	5	5	5	5	5	5	5	4	0		0														0							1	0
B	0					0	0	0	6	0	2	1	5	5	5	5	5	5	5	5	5	4	4	2	0		0														0							1	0
A	0					56	0	0	6	56	2	1	5	5	5	5	5	5	5	5	5	5	5	5	2	0	0														0							1	0
B	0					0	0	0	6	0	1	1	0														5	5	5	5	5	5	5	5	5	5	5	5	0		1	0						0
B	0					1	0	0	6	1	1	1	0														5	5	5	5	5	5	5	5	2	1	0				1	0						0
A	0					87	90	87	6	87	1	1	5	5	5	5	5	5	5	5	5	5	5	5	0		5	5	5	5	5	5	5	5	5	5	5	2	0		0							0
A	0					9	0	50	6	9	1	1	0														5	5	5	5	5	5	5	5	5	5	5	0			1	0						0
A	0					60	19	29	6	60	1	1	0														5	5	5	5	5	5	5	5	5	5	5	0			1	5	5	5	4	0	0	0
B	0					84	74	83	6	84	1	1	5	5	5	5	5	5	4	5	4	1	0				5	5	5	5	5	5	5	5	5	5	5	4	0		0							0
A	0					51	45	32	6	51	1	1	5	5	5	0											5	5	5	5	5	5	5	5	5	5	5	5	1	0	1	5	5	5	5	5	5	0
B	1	2017-08-15	5	Patient ineligible at surgery, study centre asked for patient to be withdrawn	Ineligible at time of randomisation		0				1	0																													0							0
A	0					0	0	0	3	0	1	1	0														5	5	5	5	5	5	5	5	5	5	4	0			1	0						0
B	0					0	0	8	6	0	2	0																													0							1	0
B	0					38	0	60	6	38	2	0																													0							1	0
A	0					83	64	52	6	83	2	1	5	5	5	5	5	5	5	5	5	5	4	0			5	5	5	5	5	5	4	0							0							0
A	0					0	0	0	6	0	1	1	0														5	5	5	5	5	5	5	5	5	5	5	5	4	0	1	0						0
B	1	2017-12-04	4		PATIENT BEING FOLLOWED UP AT LOCAL HOSPITAL. NUMEROUS CALLS MADE BUT NO REPLY.		0	0			2	1	5	5	5	5	5	5	5	5	5	5	5	5	5	0	0														0							1	0
A	#N/A	#N/A	#N/A	#N/A	#N/A	82	0	83	6	82	1	1	0														5	5	5	5	5	5	5	5	5	5	2	2	0		1	0						0
B	0					39	0	36	6	39	1	1	0														5	5	5	5	5	5	5	5	5	5	5	4	0		1	0						0
B	0					0	0	24	6	0	1	1	0														5	5	5	5	5	5	5	5	5	5	0				1	0						0
A	0					50	0	48	6	50	2	1	5	5	5	5	5	5	5	5	5	5	5	5	0		0														0							1	0
B	0					35	0	0	6	35	1	1	0														5	5	5	5	5	5	5	5	4	4	2	0			1	0						0
A	1	2017-11-16	4		Patient failed to attend routine post op appointments x2, unable to contact.		87				2	1	5	5	5	5	5	5	5	5	4	0					5	5	5	5	5	5	5	5	5	5	5	2	0		0							0
A	#N/A	#N/A	#N/A	#N/A	#N/A	73	0	65	6	73	2	1	5	5	5	5	5	5	5	5	5	5	3	0			0														0							1	0
A	#N/A	#N/A	#N/A	#N/A	#N/A	84	99	85	3	85	1	1	5	5	5	5	5	5	5	5	5	5	5	5	4	5	5	5	5	5	5	5	5	5	5	5	5	5	5	4	0							0
A	0					80	75	75	6	80	2	1	5	5	5	5	5	5	5	5	5	5	5	5	0		5	5	5	5	5	5	5	5	5	0					0							0
A	1	2018-09-05	4		888		9	19			1	1	0														5	5	5	5	5	5	5	5	5	5	0				1	3	5	1	0	0	0	0
B	1	2017-12-01	4		Patient has not attended multiple appointments sent for month 3 and month 6		0				2	1	5	5	5	5	5	5	5	5	5	5	5	0			0														0							1	0
A	#N/A	#N/A	#N/A	#N/A	#N/A	0	0	5	6	0	1	0																													0							0
A	0					0	0	0	6	0	2	1	5	5	5	5	5	5	5	5	5	5	0				0														0							1	0
A	0					0	0	13	6	0	1	1	0														5	5	5	5	5	5	5	5	4	3	0				1	0						0
A	0					0	0	0	6	0	2	0																													0							0
B	#N/A	#N/A	#N/A	#N/A	#N/A	40	0	54	6	40	1	1	0														888	888	888	888	888	888	888	888	888	888	888	888	888	888	1	0						0
B	0					50	0	45	6	50	2	1	5	5	5	5	5	5	5	4	4	3	3	1	0		0														0							1	0
B	0					59	58	51	6	59	1	1	5	5	4	5	5	4	0								5	5	5	5	5	5	5	5	5	5	0				0							0
B	0					0	0	0	3	0	1	1	0														5	5	5	5	5	5	5	5	5	0					1	0						0
A	0					0	0	0	6	0	2	1	5	5	5	5	5	5	5	5	5	5	0				0														0							1	0
A	0					75	0	84	6	75	1	0																													0							0
B	#N/A	#N/A	#N/A	#N/A	#N/A	0	0	0	6	0	1	1	0														5	5	5	5	5	5	5	5	5	5	5	3	0		1	0						0
A	#N/A	#N/A	#N/A	#N/A	#N/A	63	0	60	6	63	2	1	888	888	888	888	888	888	888	888	888	888	888	888	888	888	0														888							1	0
B	0					49	0	4	6	49	2	1	5	5	5	5	5	5	5	5	5	5	5	0			0														0							1	0
A	#N/A	#N/A	#N/A	#N/A	#N/A	0	0	15	6	0	1	1	0														5	5	5	5	5	5	5	5	5	5	4	4	0		1	0						0
B	0					35	0	30	6	35	1	1	0														5	5	5	5	5	5	5	5	5	3	0				1	0						0
A	#N/A	#N/A	#N/A	#N/A	#N/A	60	0	40	6	60	1	1	0														5	5	5	5	5	5	5	5	5	5	5	5	1	0	1	0						0
B	0					66	0		6	66	2	1	5	5	5	5	5	5	5	5	5	5	5	5	5	1	0														0							1	0
B	0					82	59	80	6	82	1	1	5	5	5	5	5	4	0								5	5	5	5	5	5	5	5	5	5	5	0			0							0
A	0					2	1	4	6	2	2	1	5	5	5	5	5	5	5	5	5	5	5	2	0		0														0							1	1
B	0					0	0	0	6	0	2	1	888	888	888	888	888	888	888	888	888	888	888	888	888	888	0														888							1	0
A	0					30	0	13	6	30	2	1	5	5	5	5	5	5	5	5	5	3	1	0			0														0							1	0
B	0					90	0	84	6	90	2	1	5	5	5	5	5	5	5	5	5	5	5	3	0		0														0							1	0
A	0					73	60	75	6	73	2	1	5	5	5	5	5	5	5	5	5	5	4	4	0		5	4	5	4	5	3	4	0							0							0
B	#N/A	#N/A	#N/A	#N/A	#N/A	44	0	20	6	44	2	1	5	5	5	5	5	5	5	5	5	5	5	5	5	0	0														0							1	0
A	0					41	0	50	6	41	1	1	0														5	5	5	5	5	5	5	5	5	5	4	4	0		1	0						0
A	0					55	0		3	55	1	1	0														5	5	5	5	5	5	5	5	5	5	5	0			1	0						0
B	0					0	0	28	6	0	1	1	0														5	5	5	5	5	5	5	5	5	5	5	0			1	0						0
A	1	2018-12-06	3		Could not travel		0	81			2	1	5	5	5	5	5	5	5	5	5	5	5	3	0		0														0							1	0
A	#N/A	#N/A	#N/A	#N/A	#N/A	85	53	70	6	85	1	1	5	5	5	5	3	0									5	5	5	5	5	5	5	5	5	5	5	0			1	5	5	5	5	5	5	0
B	#N/A	#N/A	#N/A	#N/A	#N/A	0	0	0	6	0	2	1	5	5	5	5	5	5	5	5	5	5	5	5	0		0														0							1	0
B	0					16	42	33	6	16	1	1	5	4	2	1	0										5	5	5	5	5	5	5	5	5	5	5	3	0		1	5	5	5	5	5	5	0
B	0					0	0	0	6	0	2	1	5	5	5	5	5	5	5	0							0														0							1	0
A	0					83	0	89	6	83	1	1	0														5	5	5	5	5	5	5	5	5	5	5	5	2	0	1	0						0
B	0					42	0	23	6	42	2	1	5	5	5	5	5	5	5	5	4	5	3	4	0		0														0							1	0
B	0					50	0	0	6	50	2	1	5	4	5	5	5	5	5	5	5	5	2	0			0														1	5	5	5	5	5	5	1	0
A	0					0	0	15	6	0	1	1	0														5	5	5	5	5	5	5	5	5	5	5	5	4	0	1	0						0
A	777					82	0	80	6	82	1	1	0														5	5	5	5	5	5	4	2	0						1	0						0
A	0					0	0	0	6	0	2	1	5	5	5	5	5	5	5	5	5	4	4	3	0		0														0							1	0
A	1	2018-11-07	4		unable to contact patient		11	55			2	1	5	5	5	5	5	5	5	5	5	5	5	5	5	0	5	5	1	0											0							1	0
B	0					74	93	67	6	74	1	1	5	5	5	5	5	5	5	5	5	5	5	5	3	0	5	5	5	5	5	5	5	5	5	5	4	0			0							0
B	#N/A	#N/A	#N/A	#N/A	#N/A	43	0	65	6	43	1	1	0														5	5	5	5	5	5	5	5	5	3	0				1	0						0
B	0					0	0	0	6	0	1	1	0														5	5	5	5	5	5	5	5	5	5	0				1	0						1	5
B	0					15	0	30	6	15	2	1	5	5	5	5	5	5	5	5	4	4	4	0			0														0							1	0
A	0					29	0	80	6	29	2	1	5	5	5	5	5	5	5	5	5	3	0				0														0							1	0
B	0					33	0	47	6	33	2	0																													0							0
B	0					59	0	0	6	59	1	1	0														0														1	0						888
B	1	2018-11-15	5	Patient on steriods	Patient on steriods		0				1	1	0														5	5	5	5	5	5	5	5	5	5	5	5	5	5	1	0						0
B	0					20	58	24	6	20	2	1	5	5	5	5	5	5	5	5	4	0					5	5	5	4	5	4	0								0							0
B	0					2	0	1	6	2	1	0																													0							0
A	0					0	39	14	6	0	2	1	5	5	5	5	5	5	5	5	5	5	3	0			5	4	0												0							1	5
B	#N/A	#N/A	#N/A	#N/A	#N/A	0	0	0	6	0	1	1	0														5	5	5	5	5	5	5	4	4	4	0				1	0						0
B	0					52	0	18	6	52	1	1	0														3	0													1	0						1	5
A	#N/A	#N/A	#N/A	#N/A	#N/A	55	0	0	6	55	1	1	0														5	5	5	5	5	5	5	5	5	5	5	5	5	0	1	0						0
A	1	1900-01-01	4		Did not attend appointment		0	0			2	1	5	5	5	5	5	5	5	5	5	5	5	5	0		0														0							1	0
A	0					79	64	73	6	79	1	1	5	5	5	5	5	5	4	0							5	5	5	5	5	5	5	5	5	5	4	1	0		0							0
B	0					47	50	70	6	47	1	1	5	5	5	5	0										5	5	5	5	5	5	5	0							0							0
B	0					0	0	0	6	0	2	1	5	5	5	5	5	5	5	5	5	5	4	4	3	0	0														0							1	0
A	0					56	46	48	6	56	1	1	5	4	3	4	0										5	5	5	5	3	0									1	5	5	5	5	5	5	0
A	#N/A	#N/A	#N/A	#N/A	#N/A	93	81	91	6	93	2	1	5	5	5	5	5	5	5	5	5	1	0				5	5	5	5	5	5	5	5	5	4	2	0			0							0
B	0					0	0	0	6	0	1	1	0														5	5	5	5	5	5	5	5	5	5	5	2	0		1	0						0
A	#N/A	#N/A	#N/A	#N/A	#N/A	88	80	72	6	88	2	1	5	5	5	5	5	5	5	5	5	5	5	5	5	2	5	5	5	5	5	5	5	5	5	5	0				0							0
A	0					0	0	13	6	0	2	1	5	5	5	5	5	5	5	5	5	5	5	5	0		0														0							1	0
B	0					15	34	58	6	15	1	1	4	0													5	5	5	5	5	5	5	5	2	0					1	5	5	5	5	5	5	0
B	0					75	0	78	6	75	1	1	0														5	5	5	5	5	5	5	5	5	5	5	0			1	0						0
A	0					0	0	65	6	0	1	1	0														5	5	5	5	5	5	5	5	5	5	3	0			1	0						0
B	0					0	0		6	0	2	1	5	5	5	5	5	5	5	5	5	5	5	5	5	5	0														0							1	0
A	0					75	0	0	6	75	1	1	0														0														1	0						0
A	0					3	0	5	6	3	2	1	5	5	5	5	5	5	5	5	5	5	5	5	0		0														0							1	0
A	0					0	0	0	6	0	1	0																													0							0
B	0					75	0	78	6	75	2	1	5	5	5	5	5	5	4	5	5	5	5	3	0		0														0							1	0
A	0					8	75	5	6	8	2	1	5	5	5	5	5	5	5	5	5	0					5	5	5	5	5	5	5	5	5	0					0							0
B	0					11	0	25	6	11	1	1	0														5	5	5	5	5	5	5	5	5	5	5	5	2	1	1	0						0
B	0					0	0		6	0	1	1	0														5	5	5	5	5	5	5	5	5	5	5	3	0		1	0						0
B	#N/A	#N/A	#N/A	#N/A	#N/A	73	0	80	6	73	2	1	5	5	5	5	5	5	5	5	5	5	5	0			0														0							1	0
B	0					0	0	0	6	0	1	1	0														5	5	5	5	5	5	5	5	5	5	5	5	5	0	1	0						0
B	0					15	60		6	15	2	1	5	5	5	5	5	0									5	5	5	5	5	5	0								1	0						0
A	0					77	0	27	6	77	1	1	0														5	5	5	5	5	5	5	4	4	0					1	0						0
A	0					16	5	5	6	16	1	1	5	0													5	5	5	5	5	5	5	5	5	0					1	0						0
A	#N/A	#N/A	#N/A	#N/A	#N/A	0	0	0	6	0	2	1	888	888	888	888	888	888	888	888	888	888	888	888	888	888	0														0							1	0
A	0					26	0	0	6	26	1	1	0														5	5	5	5	5	5	5	5	5	5	5	3	2	0	1	0						0
B	0					65	1	73	6	65	2	1	5	5	5	5	5	5	5	5	5	5	5	3	0		0														0							1	1
B	0					84	88	84	6	84	1	1	5	5	5	5	5	5	5	5	5	5	5	3	0		5	5	5	5	5	5	5	5	5	5	5	4	1	0	0							0
A	0					84	83	84	6	84	2	1	5	5	5	5	5	5	5	5	5	5	5	3	2	0	5	5	5	5	5	5	5	5	5	4	4	0			0							0
B	1	2019-07-29	5	Patient was on systemic steroids and was therefore ineligible for study	Steroid medication overlooked on recruitment		0				2	1	5	5	5	5	5	5	5	4	4	5	1	0			0														0							1	0
B	#N/A	#N/A	#N/A	#N/A	#N/A	57	35	15	6	57	1	1	5	0													5	5	5	5	5	5	5	5	5	4	4	0			1	5	5	5	5	5	5	0
A	0					0	0	0	6	0	2	1	5	5	5	5	5	5	5	5	5	0					0														0							1	0
B	0					0	46	56	6	0	1	1	5	5	4	2	0										5	5	5	5	5	5	5	5	5	5	5	4	0		1	5	5	5	5	5	5	0
A	0					0	0	0	6	0	1	1	0														5	5	5	5	5	5	5	3	0						1	0						0
B	0					13	0	19	6	13	2	1	5	5	5	5	5	5	5	5	5	5	5	5	5	0	0														0							1	0
A	0					71	0	63	6	71	1	1	0														5	5	5	5	5	5	5	5	5	5	5	5	2	0	1	0						0
A	0					50	51	54	6	50	1	1	5	4	5	4	3	0									5	5	5	5	5	5	5	5	5	5	5	5	1	0	0							0
B	1	2019-12-20	4		lost to follow-up		60	15			2	1	5	5	5	5	5	5	5	0							5	5	5	5	5	5	0								0							0
B	0					51	0	39	6	51	2	1	5	5	5	5	5	5	5	5	5	5	5	4	1	0	0														0							1	0
A	0					0	0	0	6	0	1	1	0														5	5	5	5	5	5	5	5	5	5	0				1	0						0
B	0					73	0	0	6	73	1	1	0														5	5	5	5	5	5	0								1	0						0
A	0					3	0	3	6	3	2	0																													1	0						1	0
A	#N/A	#N/A	#N/A	#N/A	#N/A	75	54	30	6	75	2	1	5	5	5	5	5	5	5	5	5	4	1	0			5	4	5	5	5	0									0							0
B	0					0	0	0	6	0	2	1	5	5	5	5	5	5	5	5	5	4	5	1	0		0														0							1	0
A	0					0	0		6	0	2	1	5	5	5	5	5	5	5	5	5	5	5	5	5	5	0														0							1	0
A	0					87	78	30	6	87	2	1	5	5	5	5	5	5	5	5	5	5	3	0			5	5	5	5	5	5	5	5	5	3	0				0							0
B	0					0	0	1	6	0	2	1	5	5	5	5	5	5	5	5	5	5	5	4	0		0														0							1	0
A	#N/A	#N/A	#N/A	#N/A	#N/A	0	0	0	6	0	2	1	5	5	5	5	5	5	5	5	5	0					0														0							1	0
A	0					73	0	51	6	73	2	1	5	5	5	5	5	5	5	5	5	5	5	4	4	0	0														0							1	0
B	0					38	0	0	6	38	2	1	5	5	5	5	5	5	5	5	5	5	5	5	2	0	0														0							1	0
B	#N/A	#N/A	#N/A	#N/A	#N/A	55	100	70	6	55	1	1	5	5	5	5	5	5	5	5	5	5	5	5	5	5	5	5	5	5	5	5	5	5	5	5	5	5	5	5	0							0
B	0					85	0	85	6	85	2	1	5	5	5	5	5	5	5	5	5	5	5	2	0		0														0							1	0
B	1	2020-02-24	3		patient to not continue with hospital visit		0	66			2	1	5	5	5	5	5	5	5	5	5	5	3	0			0														0							1	0
B	0					5	0	14	6	5	1	0																													0							0
A	0					0	0	0	6	0	1	1	0														5	5	5	5	5	5	5	5	5	4	3	0			1	0						0
A	0					5	0	19	6	5	1	1	0														5	5	5	5	5	5	5	5	1	0					1	0						0
B	0					50	0		6	50	2	0																													0							0
B	0					0	0	44	6	0	1	0																													0							0
A	0					72	0	50	6	72	1	1	0														5	5	5	5	5	5	5	5	5	5	2	0			1	0						0
A	0					0	0	55	3	55	1	1	0														5	5	5	5	5	5	5	5	5	0					1	0						0
[truncated: 362 more columns]
